# Supplementary material for: Evolution of Patterns of Care and Outcomes in the Real-Life Setting for Patients with Metastatic GIST Treated in Three French Expert Centers over Three Decades
Source: Cancers (Basel). 2023 Aug 28;15(17):4306. doi: 10.3390/cancers15174306 (PMC10487208; doi:10.3390/cancers15174306)
Supplement: Supplementary file 1 [file cancers-15-04306-s001.zip]

Archive with 1 entries (1 files):
- cancers-2559752-supplementary.pdf
